# Supplementary material for: Climate Response and Radial Growth Dynamics of Pedunculate Oak (Quercus robur L.) Plus Trees and Their Half-Sib Progeny in Periods of Severe Droughts in the Forest-Steppe Zone of Eastern Europe
Source: Plants (Basel). 2024 Nov 15;13(22):3213. doi: 10.3390/plants13223213 (PMC11598455; doi:10.3390/plants13223213)
Supplement: Supplementary file 1 [file plants-13-03213-s001.zip]

Archive with 1 entries (1 files):
- plants-3281200-supplementary.pdf
